# Supplementary material for: An experience selecting quality features of apps for people with disabilities using abductive approach to explanatory theory generation
Source: PeerJ Comput Sci. 2021 Aug 2;7:e595. doi: 10.7717/peerj-cs.595 (PMC8356648; doi:10.7717/peerj-cs.595)
Supplement: Supplemental Information 2 [file peerj-cs-07-595-s002.xlsx]

## Sheet: Evaluación Calidad
			EVALUACIÓN DE APLICACIONES
			Evaluación de Calidad
			La escala de calificación evalúa la calidad de la aplicación en cuatro dimensiones. Todas las aplicaciones se clasifican en una escala de 5 puntos de "1. Inadecuado" a "5. Excelente". Escoja el número que representa con mayor precisión la calidad del componente de la aplicación que está calificando. Por favor, use los descriptores previstos para cada categoría de respuesta.
			SECCIÓN A: Atractivo
			Atractivo - interesante, personalizable, interactivo, bien dirigida a la audiencia
			1. Entretenimiento: ¿Es la aplicación divertida / entretenida de usar? ¿Utiliza alguna estrategia para aumentar la participación a través del entretenimiento (por ejemplo, a través de gamificación)?
			1		Aburrido, no es divertido o entretenido en absoluto
			2		Mayormente aburrida
			3		Suficientemente divertida para entretener a los usuarios por un breve tiempo (<5 minutos)
			4		Moderadamente divertido y entretenido, para entretener a los usuarios durante algún tiempo (5-10 minutos en total)
			5		Muy entretenido y divertido, estimula el uso repetido
			Respuesta:		0
			2. Interés: Es la aplicación interesante para su uso? ¿Utiliza alguna estrategia para aumentar la participación o atención mediante la presentación de su contenido de una manera interesante?
			1		No es interesante en absoluto
			2		En su mayoría sin interés
			3		OK, ni interesante ni carente de interés; llama la atención del usuario por un breve tiempo (<5 minutos)
			4		Moderadamente interesante; llama la atención del usuario durante algún tiempo (5-10 minutos total)
			5		Muy interesante, llama la atención del usuario para un uso repetido
			Respuesta:		0
			3. Personalización: ¿Proporciona todos los ajustes necesarios para el uso de la aplicación (por ejemplo: sonido, contenido, herramientas para discapacidad, etc.)?
			1		No permite ninguna personalización o requiere ajustes al ingresar cada vez
			2		Permite una personalización insuficiente, limitación de funciones
			3		Permite personalización básica para funcionar adecuadamente
			4		Permite numerosas opciones de personalización
			5		Permite la adaptación completa a características / preferencias del individuo, conserva todos los ajustes
			Respuesta:		0
			4. Interactividad: ¿Permite ingresar la información del usuario, proporcionar retroalimentación, contienen indicaciones (recordatorios, opciones para compartir, notificaciones, etc.)? Nota: estas funciones deben ser personalizables y no insoportables con el fin de ser perfecto.
			1		No tiene características interactivas y / o no permite la interacción del usuario
			2		Interactividad insuficiente, limitación de funciones
			3		Características interactivas básicas para funcionar adecuadamente
			4		Ofrece una variedad de características interactivas
			5		Alto nivel de respuesta a través de características interactivas
			Respuesta:		0
			5. Grupo objetivo: Es el contenido de la aplicación (información visual, el lenguaje, el diseño) apropiado para su público objetivo?
			1		Es totalmente inapropiada / no es claro / confuso
			2		En general es inapropiado / no es claro / confuso
			3		Aceptable, pero no está enfocada. Puede ser inapropiado / no es claro / confuso
			4		Bien orientada, con problemas insignificantes
			5		Perfectamente orientado, no hay problemas encontrados
			Respuesta:		0
			Atractivo - puntuación media					0
			SECCIÓN B: Funcionalidad
			Funcionalidad - funcionamiento aplicación, fácil de aprender, la navegación, la lógica de flujo, y el diseño gestual de aplicación
			6. Rendimiento: ¿Con qué precisión / rapidez las características de la aplicación (funciones) y componentes (botones / menús) funcionan?
			1		App está roto; no / insuficiente respuesta / incorrecto (por ejemplo, choques / bugs / características rotas, etc.)
			2		Algunas funciones trabajan, pero retraso o contiene grandes problemas técnicos
			3		La aplicación funciona en general. Algunos problemas técnicos necesitan la fijación / lento a veces
			4		Sobre todo funcional, con problemas menores / insignificantes
			5		La respuesta perfecta / oportuna; no hay errores técnicos que se encuentran / contiene un indicador de tiempo de carga
			Respuesta:		0
			7. Facilidad de uso: ¿Es fácil de aprender a utilizar la aplicación; qué tan claras son las etiquetas / iconos de menú y las instrucciones?
			1		No/ instrucciones limitadas; etiquetas / iconos de menú son confusas; complicado
			2		Es utilizable después de un montón de tiempo y/o esfuerzo
			3		Utilizable después de algún tiempo y/o esfuerzo
			4		Fácil de aprender a utilizar la aplicación (o tiene instrucciones claras)
			5		Capaz de usar la aplicación inmediatamente; intuitivo; sencillo
			Respuesta:		0
			8. Navegación: el movimiento entre las pantallas es lógico / preciso / apropiado / ininterrumpido; están presentes todos los enlaces necesarios en la pantalla?
			1		Diferentes secciones dentro de la aplicación parecen desconectados de manera lógica, y es aleatorio/ confuso / la navegación es difícil
			2		Utilizable después de un montón de tiempo y/o esfuerzo
			3		Utilizable después de algún tiempo y/o esfuerzo
			4		Fácil de usar o tiene un enlace insignificante desconectado
			5		Perfectamente lógico, fácil, claro e intuitivo el flujo de la pantalla, y ofrece accesos directos
			Respuesta:		0
			9. Diseño gestual: interacciones (movimientos / clics / selección / acciones) coherentes e intuitivos en todos los componentes / pantallas?
			1		Completamente inconsistente / confuso
			2		A menudo inconsistente / confuso
			3		Es aceptable con algunas inconsistencias / elementos confusos
			4		En su mayoría es coherente / intuitivo con problemas insignificantes
			5		Perfectamente coherente e intuitivo
			Respuesta:		0
			Funcionalidad - puntuación media					0
			SECCIÓN C: Estética
			Estética - Diseño gráfico, atractivo visual, combinación de colores, y de consistencia estilística
			10. Diseño: Es la disposición y tamaño de los botones / iconos / menús / contenido en la pantalla apropiada o con zoom si es necesario?
			1		Muy mal diseño, desordenado, algunas opciones imposibles para seleccionar / localizar / ver / leer la pantalla del dispositivo no están optimizados
			2		Un mal diseño, al azar, claro, algunas opciones difíciles para seleccionar / localizar / ver / leer
			3		Satisfactorios, algunos problemas con seleccionar / localizar / ver / leer objetos o con problemas del tamaño de la pantalla menores
			4		En su mayoría es claro, es posible seleccionar / localizar / ver / leer objetos
			5		Profesional, simple, clara, ordenada, organizada lógicamente, la pantalla del dispositivo optimizado. Cada componente de diseño tiene un propósito
			Respuesta:		0
			11. Gráficos: ¿Qué tan alto es la calidad / resolución de los gráficos utilizados para los botones / iconos / menús / contenido?
			1		Aparecen gráficos de diseño visual de aficionados, muy pobre - desproporcionada, estilísticamente completamente inconsistentes
			2		Baja calidad / baja resolución gráfica; baja calidad de diseño visual - desproporcionada, estilísticamente inconsistente
			3		Gráficos de calidad moderada y diseño visual (generalmente consistentes en el estilo)
			4		Alta calidad / gráficos de alta resolución y diseño visual - en su mayoría proporcional, estilísticamente coherente
			5		Muy alta calidad / resolución de gráficos y diseño visual - proporcional, estilísticamente coherente
			Respuesta:		0
			12. Atractivo visual: ¿Qué tan bien se ve la aplicación?
			1		Sin atractivo visual, desagradables a la vista, mal diseñados, choque / colores no coincidentes
			2		Poco atractivo visual - mal diseñado, mal uso del color, visualmente aburrida
			3		Algunos atractivo visual - media, ni agradable ni desagradable
			4		Alto nivel de atractivo visual - gráficos sin espacios - consistente y de diseño profesional
			5		Como el anterior (4) + muy atractivo, fácil de recordar, se destaca; uso del color mejora las características/menús de la aplicación
			Respuesta:		0
			Estética - puntuación media					0
			SECCIÓN D: Información
			Información - Contiene información de alta calidad (por ejemplo: texto, comentarios, medidas, referencias) de una fuente fiable. Seleccionar N / A si el componente de aplicación es irrelevante.
			13. La exactitud de la descripción de la aplicación (en la tienda de aplicaciones o sitio web): ¿Contiene la aplicación lo que se describe?
			1		Engañoso. La app no contiene los componentes / funciones descritas. O no tiene ninguna descripción
			2		Incorrecto. La app contiene muy pocos de los componentes / funciones descritas
			3		Ok. La app contiene algunos de los componentes / funciones descritas
			4		Preciso. La app contiene la mayoría de los componentes / funciones descritos
			5		Descripción de alta precisión de los componentes / funciones de la aplicación
			Respuesta:		0
			14. Objetivos: ¿La aplicación tiene metas específicas, medibles y alcanzables (están especificados en la descripción en la tienda / página web o dentro de la propia aplicación)?
			0		La descripción no enumera los objetivos o los objetivos de la aplicación son irrelevantes para el objetivo de la investigación (por ejemplo, se utiliza el juego con fines educativos)
			1		La aplicación no logra sus objetivos declarados
			2		La descripción enumera algunos objetivos, pero la aplicación logra muy pocos
			3		Ok. La aplicación tiene objetivos claros, que pueden ser alcanzables.
			4		La app tiene objetivos claramente específicos, que son medibles y alcanzables
			5		La aplicación tiene objetivos específicos y medibles, que son altamente alcanzables
			Respuesta:		0
			15. Calidad de la información: ¿El contenido de la aplicación es correcto, está bien escrito y es relevante para el objetivo / tema de la aplicación?
			0		No hay información dentro de la aplicación
			1		Irrelevante / inapropiado / incoherente / incorrecta
			2		Pobre. Apenas relevante / apropiado / coherente / puede ser incorrecta
			3		Moderadamente relevante / apropiado / coherente / y parece correcta
			4		Relevante / apropiado / coherente / correcta
			5		Muy relevante, adecuada, coherente y correcta
			Respuesta:		0
			16. Cantidad de información: ¿La cobertura está dentro del alcance de la aplicación y es entendible pero concisa?
			0		No hay información dentro de la aplicación
			1		Mínimo o demasiada
			2		Insuficiente o posiblemente demasiada
			3		Bien, pero no completa o concisa
			4		Ofrece una amplia información, tiene algunas vacíos o detalles innecesarios; o no tiene enlaces para más información y recursos
			5		Se entiende y es concisa; contiene enlaces a más información y recursos
			Respuesta:		0
			17. Información visual: ¿La explicación visual de conceptos - a través de cuadros / gráficos / imágenes / vídeos, etc. - es claro, lógico, correcto?
			0		No hay información visual dentro de la aplicación (por ejemplo: sólo contiene audio o texto)
			1		Completamente confuso / no está claro / incorrecto o necesario pero falta
			2		La mayoría es confuso / no es claro / incorrecto
			3		Ok, pero a menudo poco claro / confuso / incorrecto
			4		La mayoría clara / lógica / correcto con problemas insignificantes
			5		Perfectamente claro / lógico / correcto
			Respuesta:		0
			18. Credibilidad: ¿La aplicación provienen de una fuente legítima (especificado en la descripción de la tienda / sitio web o dentro de la propia aplicación)?
			1		Fuente identificada, pero la legitimidad / confiabilidad de la fuente es cuestionable
			2		Parece provenir de una fuente legítima, pero no puede ser verificada (por ejemplo, no tiene ninguna página web)
			3		Desarrollado por pequeña ONG / institución (hospital / centro, etc.) / negocio comercial especializada, organismo de financiación
			4		Desarrollado por el gobierno, universidad o similar a la opción anterior (3) pero de mayores dimensiones
			5		Desarrollado usando fondos del gobierno o instituciones de investigación competitivo a nivel nacional
			Respuesta:		0
			Información - puntuación media					0
